# Supplementary material for: Asymptomatic bacteriuria screening for developing countries using a modified water quality test kit
Source: Appl Environ Microbiol. 2024 Oct 30;90(11):e01567-24. doi: 10.1128/aem.01567-24 (PMC11577777; doi:10.1128/aem.01567-24)
Supplement: Data Set S1 — De-identified patient sample data. [file aem.01567-24-s0001.xlsx]

## Sheet: Fig. 5 Patient Data
Data Set Table 1. De-identified patient variables from urine samples in Figure 5
Sample	Sex	Age	Sepsis	Race	Ethnic Origin	BMI	Indwelling Catheter	Pregnant	Diabetes Mellitus	IUD	Urine Culture Results	Symptomatic?	If yes, what symptoms?	If asymptomatic, why was urine tested?
Sample 1	F	69	No	AA	Not Hispanic	32.7	No	No	Yes	No	N/A	N/A	N/A	N/A
Sample 2	F	42	No	W	Not Hispanic	25.9	No	No	No	No	N/A	No	N/A	Drug overdose
Sample 3	F	25	No	W	Not Hispanic	47.8	No	No	Yes	No	N/A	No	N/A	Leukocytosis
Sample 4	F	57	No	W	Not Hispanic	29.2	No	No	No	No	N/A	No	N/A	Leukocytosis and Abdominal pain
Sample 5	F	36	No	AA	Unknown	16.4	No	No	No	No	N/A	No	N/A	Leukocytosis
Sample 6	F	64	No	W	Not Hispanic	23.2	No	No	No	No	Escherichia coli	Yes	Dysuria	N/A
Sample 7	F	53	No	W	Not Hispanic	40.8	No	No	Yes	No	Escherichia coli	No	N/A	Increased WBC count
Sample 8	F	68	No	W	Not Hispanic	31.9	No	No	Yes	No	Escherichia coli	Yes	Dysuria	N/A
Sample 9	F	66	No	AA	Not Hispanic	35.8	No	No	Yes	No	Klebsiella pneumoniae	No	N/A	Congestive heart failure and chronic kidney disease
Sample 10	F	29	Yes	AA	Not Hispanic	36.9	-	No	No	No	Proteus mirabilis	Yes	abdominal pain, nausea, and vomiting	N/A
AA= African American
W= White
BMI= Body Mass Index
IUD= Intrauterine device
WBC= White blood cell

## Sheet: Fig. 6 Patient Data
Data Set Table 2. De-identified patient variables from urine samples in Figure 6
Sample	Sex	Age	Gestational Age	UTI Symptoms	Received Antibiotics	Urinalysis Results				Urine Culture Results
						Nitrites	Leukocytes	Blood	Bacteria in Urine
Sample 1	F	37	34+6	No	No	negative	25	25	some	no growth or <1000 CFU/mL
Sample 2	F	35	34+1	No	No	negative	500	10	moderate	<10,000 CFU/mL mixed perineal flora
Sample 3	F	22	39+0	No	No	negative	500	50	many	50,000-100,000 CFU/mL Lactobacillus jensenii, <10,000 CFU/mL mixed perineal flora
Sample 4	F	29	29+5	fever, flank pain	Yes	negative	500	250	moderate	10,000-50,000 CFU/mL mixed perineal flora
Sample 5	F	20	29+1	No	No	negative	500	10	occasional	50,000-100,000 CFU/mL Lactobacillus jensenii
Sample 6	F	18	34+0	No	No	negative	500	25	occasional	no growth or <1000 CFU/mL
Sample 7	F	21	27+0	No	No	negative	negative	negative	occasional	no growth or <1000 CFU/mL
Sample 8	F	18	6+1	No	Yes	positive	25	250	many	>100,000 CFU/mL K. pneumoniae, 50,000-100,000 CFU/mL mixed perineal flora
Sample 9	F	19	34+6	No	No	negative	25	negative	moderate	no growth or <1000 CFU/mL
Sample 10	F	21	31+1	No	Yes		500		many	10,000-50,000 CFU/mL GBS, <10,000 CFU/mL mixed perineal flora
Sample 11	F	19	20+6	fever, flank pain	Yes	negative	25	negative		50,000-100,000 CFU/mL K. pneumoniae, <10,000 CFU/mL mixed perineal flora
Sample 12	F	34	16+0	No	No					no growth or <1000 CFU/mL
Sample 13	F	31	30+0	No	Yes	negative	negative	negative		10,000-50,000 CFU/mL mixed perineal flora
Sample 14	F	22	36+5	No	No	negative	25	negative	moderate	10,000-50,000 CFU/mL mixed perineal flora
Sample 15	F	24	27+4	No	Yes	negative	500	negative	many	10,000-50,000 CFU/mL GBS, 10,000-50,000 CFU/mL mixed perineal flora
Sample 16	F	28	37+3	No	No	negative	25	negative	moderate	no growth or <1000 CFU/mL
Sample 17	F	21	34+0	dysuria, fever, flank pain	Yes	negative	500	10	moderate	<100,000 CFU/mL E. coli
Sample 18	F	29	8+6	No	No	negative	100	10	occasional	<10,000 CFU/mL GBS, 10,000-50,000 CFU/mL mixed perineal flora
Sample 19	F	28	30+0	No	No	negative	500	25	many	10,000-50,000 CFU/mL mixed perineal flora
Sample 20	F	29	6+0	No	Yes	positive	25	negative	many	>100,000 CFU/mL E. coli
Sample 21	F	35	9+1	No	Yes	negative	negative	50	occasional	10,000-50,000 CFU/mL mixed perineal flora
Sample 22	F	17	35+0	No	Yes	positive	500	250	moderate	>100,000 CFU/mL Streptotoccus anginosus, 10,000-50,000 CFU/mL mixed perineal flora
Sample 23	F	18	15+4	No	Yes	negative	25	negative	many	>100,000 CFU/mL E. coli, 10,000-50,000 CFU/mL mixed perineal flora
Sample 24	F	40	32+0	No	No	negative	25	negative	occasional	no growth or <1000 CFU/mL
Sample 25	F	25	22+0	No	Yes	negative	500	10	many	>100,000 CFU/mL E. coli, 50,000-100,000 CFU/mL mixed perineal flora
Sample 26	F	40	20+0	No	No	negative	25	50	occasional	10,000-50,000 CFU/mL mixed perineal flora
Sample 27	F	22	15+0	No	No	negative	negative	25	occasional	50,000-100,000 CFU/mL mixed perineal flora
Sample 28	F	37	20+2	No	No	negative	negative	25	occasional	50,000-100,000 CFU/mL mixed perineal flora
Sample 29	F	28	19+4	No	No	negative	100	10	moderate	<10,000 CFU/mL mixed perineal flora
Sample 30	F	18	35+5	No	Yes	negative	100	negative	few	50,000-100,000 CFU/mL Streptococcus mitis, <10,000 CFU/mL mixed perineal flora
Sample 31	F	27	30+0	No	No	positive	100	negative	few	50,000-100,000 CFU/mL mixed perineal flora
Sample 32	F	25	30+2	No	No	negative	100	negative	occasional	10,000-50,000 CFU/mL mixed perineal flora
Sample 33	F	30	12+6	No	No	negative	75	negative		no growth or <1000 CFU/mL
Sample 34	F	27
Sample 35	F	27	25+0	No	No	negative	negative	10		no growth or <1000 CFU/mL
Sample 36	F	25	30+3	No	Yes	negative	negative	negative		10,000-50,000 CFU/mL group b strep, 50,000-100,000 CFU/mL mixed perineal flora
Sample 37	F	23	38+4	No	Yes	positive	500	negative	many	>100,000 CFU/mL staphylococcus epidermidis
Sample 38	F	30		No	No	negative	500	50	few	10,000-50,000 CFU/mL mixed perineal flora
Sample 39	F	24	22+6	No	No	negative	100	negative	moderate	no growth or <1000 CFU/mL
Sample 40	F	24	33+6	No	Yes	negative	500	10	many	no growth or <1000 CFU/mL
